# Supplementary material for: Variability in development of the striped rice borer, Chilo suppressalis (Lepidoptera: Pyralidae), due to instar number and last instar duration
Source: Sci Rep. 2016 Oct 12;6:35231. doi: 10.1038/srep35231 (PMC5059691; doi:10.1038/srep35231)
Supplement: Supplementary Dataset 1 [file srep35231-s2.xls]

## Sheet: Ind-P
	Ind-P population
	Duration of each individual in Ind-P population
	Pupated at the 5th instar (♀)
	NO.	1st	2nd	3rd	4th	last	Pupa	Total
	1	2	5	3	3	8	7	28
	2	3	3	3	3	16	7	35
	3	2	2	3	3	9	6	25
	4	2	2	3	4	9	7	27
	5	2	2	4	3	15	7	33
	6	2	3	4	3	11	7	30
	7	2	2	3	3	11	7	28
	8	2	2	3	4	10	7	28
	9	2	3	3	3	21	7	39
	10	2	2	3	4	9	7	27
	11	3	3	4	3	11	8	32
	12	2	3	3	4	14	7	33
	13	2	2	4	4	19	7	38
	Duration of each individual in Ind-P population
	Pupated at the 6th instar (♀)
	NO.	1st	2nd	3rd	4th	5th	last	Pupa	Total
	1	2	3	3	3	4	9	6	30
	2	2	3	3	3	3	13	7	34
	3	2	2	4	3	4	9	6	30
	4	3	4	4	2	4	19	7	43
	5	2	2	3	3	3	19	8	40
	6	3	3	2	3	5	12	7	35
	7	2	3	3	3	3	10	8	32
	8	2	2	4	3	6	17	7	41
	9	2	2	4	5	5	16	7	41
	10	2	2	4	4	5	20	7	44
	11	2	2	5	3	5	17	7	41
	12	2	3	5	3	4	13	7	37
	13	2	3	5	4	4	10	7	35
	14	2	3	3	3	4	13	6	34
	15	2	2	3	3	8	5	7	30
	16	2	9	1	4	3	16	6	41
	17	2	3	5	4	4	10	7	35
	18	2	3	3	3	4	11	6	32
	19	2	3	3	3	4	19	7	41
	20	2	2	3	4	4	14	7	36
	21	2	4	4	3	4	19	8	44
	22	2	2	4	3	4	13	8	36
	23	2	3	3	3	6	21	7	45
	24	2	2	4	4	5	17	7	41
	25	3	2	5	2	5	32	7	56
	26	2	2	4	3	3	12	7	33
	27	3	3	3	3	4	13	7	36
	28	2	2	4	4	5	17	7	41
	29	2	4	4	4	3	10	7	34
	30	3	3	6	3	3	11	8	37
	31	3	5	5	4	3	14	7	41
	32	2	4	3	3	4	19	8	43
	33	2	2	3	3	5	12	7	34
	34	3	4	3	3	4	25	8	50
	35	2	4	4	5	3	17	8	43
	36	2	3	3	3	3	13	7	34
	37	2	3	3	7	2	31	7	55
	38	3	3	4	7	2	17	8	44
	39	2	3	3	4	3	16	7	38
	40	2	3	3	2	4	19	6	39
	41	2	3	3	3	3	14	7	35
	Duration of each individual in Ind-P population
	Pupated at the 5th instar (♂)
	NO.	1st	2nd	3rd	4th	last	Pupa	Total
	1	2	2	4	5	9	7	29
	2	2	2	3	2	9	7	25
	3	2	3	3	4	16	7	35
	4	2	2	3	3	10	7	27
	5	2	2	3	3	9	8	27
	6	3	2	3	4	10	7	29
	7	2	2	3	3	14	6	30
	8	2	3	3	3	9	7	27
	9	2	2	4	3	8	7	26
	10	2	2	4	3	16	6	33
	11	2	2	3	3	9	7	26
	12	2	2	4	3	15	7	33
	13	2	2	3	4	14	6	31
	14	2	3	3	3	14	8	33
	15	2	2	3	3	8	7	25
	16	3	3	4	4	7	7	28
	17	2	2	4	3	8	7	26
	18	2	3	3	4	9	7	28
	19	2	2	3	4	14	7	32
	20	3	5	3	4	16	6	37
	21	2	2	4	3	11	7	29
	22	2	2	4	4	13	7	32
	23	2	4	3	3	10	7	29
	24	2	2	4	4	10	8	30
	25	2	3	3	3	16	7	34
	26	2	3	3	4	18	7	37
	27	2	3	3	3	11	6	28
	28	3	3	3	3	10	7	29
	29	3	3	3	3	17	8	37
	30	2	2	3	3	10	7	27
	31	2	2	3	3	10	7	27
	32	2	2	3	3	11	7	28
	33	2	2	4	3	7	8	26
	34	2	3	3	4	10	7	29
	35	2	2	3	3	15	7	32
	36	3	4	4	2	10	7	30
	Duration of each individual in Ind-P population
	Pupated at the 6th instar (♂)
	NO.	1st	2nd	3rd	4th	5th	last	Pupa	Total
	1	3	4	3	4	5	7	8	34
	2	3	2	3	4	3	19	6	40
	3	2	3	3	3	4	9	7	31
	4	2	4	3	3	4	8	7	31
	5	2	3	3	3	4	9	6	30
	6	2	3	3	4	4	11	8	35
	7	2	3	3	3	4	13	6	34
	8	2	3	3	3	4	7	8	30
	9	2	4	4	4	4	10	8	36
	10	2	4	3	3	5	9	7	33
	11	2	4	2	3	4	15	7	37
	12	3	2	4	3	4	10	7	33
	13	2	3	4	2	4	7	7	29
	14	2	3	3	3	3	18	7	39
	15	2	3	4	3	4	10	6	32
	16	2	4	3	3	4	14	7	37
	17	2	2	3	3	3	25	9	47
	18	2	3	3	7	5	14	8	42
	Notes:
		In both these two populations, 150 individuals were test at the beginning.
		While, some of them pupated at the 5th instar,some of them pupated at the 6th instar, some of them pupated at the 7th instar, and so on.
		Thus, the numbers pupated at different instars were different.
		Besides, few of individuals died during the test.

## Sheet: Fie-P
	Fie-P population
	Duration of each individual in Fie-P population
	Pupated at the 5th instar (♀)
	NO.	1st	2nd	3rd	4th	last	Pupa	Total
	1	3	3	3	3	18	6	36
	2	3	3	3	4	11	7	31
	3	3	3	3	4	20	7	40
	4	3	3	3	3	13	7	32
	5	3	3	3	3	10	7	29
	6	3	3	3	4	11	6	30
	7	3	3	3	4	13	6	32
	8	3	3	3	4	11	7	31
	9	4	3	3	3	13	7	33
	10	3	4	3	3	7	7	27
	Duration of each individual in Fie-P population
	Pupated at the 6th instar (♀)
	NO.	1st	2nd	3rd	4th	5th	last	Pupa	Total
	1	3	5	3	3	4	13	7	38
	2	3	3	3	3	7	30	8	57
	3	3	3	4	3	5	33	9	60
	4	3	2	3	3	5	13	6	35
	5	3	2	5	2	4	18	6	40
	6	3	3	3	3	4	10	6	32
	7	3	3	4	2	5	39	8	64
	8	3	5	3	3	4	21	7	46
	9	3	4	3	4	8	14	7	43
	10	4	5	3	3	4	18	7	44
	11	2	4	3	4	5	25	9	52
	12	2	3	3	3	4	22	7	44
	13	3	3	3	3	4	22	7	45
	14	3	3	3	3	4	19	7	42
	15	5	4	3	3	4	15	7	41
	16	3	3	3	3	4	11	7	34
	17	3	3	3	3	4	26	8	50
	18	3	3	3	3	4	29	8	53
	19	4	2	3	3	5	27	8	52
	20	3	4	3	3	5	27	8	53
	21	3	4	3	4	8	2	7	31
	22	3	4	3	4	5	12	7	38
	23	3	4	3	3	4	12	7	36
	24	3	3	3	3	4	21	7	44
	25	3	3	3	4	4	13	7	37
	26	3	3	4	3	4	8	7	32
	27	3	3	3	3	4	18	7	41
	28	3	3	3	3	5	23	7	47
	29	3	3	3	4	5	10	7	35
	30	3	4	2	4	10	16	8	47
	31	3	3	3	4	5	20	9	47
	32	3	3	3	3	5	11	7	35
	33	3	3	3	3	4	13	7	36
	34	3	3	3	3	6	12	7	37
	35	3	4	3	4	6	15	7	42
	36	3	3	3	3	4	32	11	59
	Duration of each individual in Fie-P population
	Pupated at the 7th instar (♀)
	NO.	1st	2nd	3rd	4th	5th	6th	last	Pupa	Total
	1	3	3	4	2	6	9	23	7	57
	2	3	5	3	3	3	4	12	7	40
	3	4	6	3	3	3	5	34	9	67
	4	3	5	5	10	4	12	20	8	67
	5	3	3	3	3	4	5	25	7	53
	6	3	5	3	4	6	7	13	7	48
	7	4	2	3	3	4	6	21	8	51
	8	4	5	5	3	3	6	11	7	44
	Duration of each individual in Fie-P population
	Pupated at the 5th instar (♂)
	NO.	1st	2nd	3rd	4th	last	Pupa	Total
	1	3	3	3	4	22	7	42
	2	2	4	3	4	17	7	37
	3	3	3	3	4	17	7	37
	4	3	3	3	3	24	7	43
	5	3	3	3	3	16	7	35
	6	3	3	3	3	15	8	35
	7	3	3	3	4	10	7	30
	8	3	3	3	3	18	7	37
	9	3	3	3	4	17	8	38
	10	3	3	3	4	17	8	38
	11	4	3	3	3	14	7	34
	12	3	3	3	4	9	7	29
	13	3	3	3	3	12	6	30
	14	3	3	3	4	11	6	30
	15	3	3	3	3	10	7	29
	16	3	3	4	3	11	7	31
	17	3	3	3	4	10	7	30
	Duration of each individual in Fie-P population
	Pupated at the 6th instar (♂)
	NO.	1st	2nd	3rd	4th	5th	last	Pupa	Total
	1	3	3	3	5	5	22	8	49
	2	3	3	3	3	4	25	8	49
	3	3	3	3	4	6	12	7	38
	4	3	3	3	3	5	16	7	40
	5	2	4	2	3	5	15	7	38
	6	3	5	2	3	4	14	7	38
	7	3	3	3	3	4	15	7	38
	8	3	3	3	3	4	15	7	38
	9	4	2	4	2	4	30	8	54
	10	4	2	4	2	4	17	7	40
	11	3	4	3	4	4	12	8	38
	12	3	3	2	3	3	20	7	41
	13	3	3	3	3	4	13	8	37
	14	4	4	2	3	4	21	7	45
	15	3	3	3	3	5	8	7	32
	16	2	3	4	3	3	21	7	43
	17	2	4	4	3	4	11	7	35
	18	3	2	2	3	5	15	8	38
	19	3	5	3	4	4	17	7	43
	20	4	3	3	2	4	23	7	46
	21	3	4	2	3	4	22	8	46
	22	4	3	2	4	4	12	7	36
	23	3	4	3	3	4	19	7	43
	24	3	3	3	3	3	13	7	35
	25	3	2	3	3	4	17	7	39
	26	2	3	3	3	3	18	7	39
	27	3	3	3	4	3	16	7	39
	28	3	4	3	1	3	8	7	29
	29	2	3	3	4	4	12	8	36
	30	4	3	4	3	4	16	8	42
	31	3	3	3	3	4	9	7	32
	32	3	5	3	3	4	26	8	52
	33	3	5	3	6	9	14	8	48
